# Supplementary material for: Synthesis, Characterization and Antimicrobial Activity of Trimethylantimony(V) Biscyanoximates, a New Family of Antimicrobials
Source: Molecules. 2024 Dec 6;29(23):5779. doi: 10.3390/molecules29235779 (PMC11643687; doi:10.3390/molecules29235779)
Supplement: Supplementary file 1 [file molecules-29-05779-s001.zip]

Archive with 1 entries (1 files):
- molecules-3215129-supplementary.pdf
